# Supplementary material for: Effect of dexamethasone pretreatment using deep learning on the surgical effect of patients with gastrointestinal tumors
Source: PLoS One. 2024 Jul 17;19(7):e0304359. doi: 10.1371/journal.pone.0304359 (PMC11253962; doi:10.1371/journal.pone.0304359)
Supplement: S1 Data — (XLSX) [file pone.0304359.s001.xlsx]

## Sheet: Sheet1
1A					1B					2A	Control group	Experimental group		3	Control group	Experimental group		4	Control group	Experimental group		5	Control group	Experimental group		6	Control group	Experimental group		7A	Control group	Experimental group		8	Control group	Experimental group		9	Control group	Experimental group		10	Control group	Experimental group
Time	True results	Time	Calculation results		Time	True results	Time	Calculation results		Preoperative	18.4	18.3			22.8	25.3			46.3	35.8		24h	11.3	6.2			23.5	19.6		Preoperative	3.8	4.1			13.4	11.4		Infected	5	4			93.1	93.4
0	100.845	0	100.122		0	79.8013	0	81.1258		Postoperative	13.5	17.8			5.1	4.8			15.1	13.7		48h	7.4	2.8			6.4	5.2		Postoperative	34.6	27.5			3.8	3.2		Gastrointestinal fistula	2	2			5.8	6.2
101.55	100.487	101.55	100.487		32.0552	48.0132	82.4754	48.0132			3.6	3.8										72h	2.6	0.3							2.2	2.5
282.562	40.8598	292.2	41.5833		100.039	52.3179	111.125	50.6623			4.2	3.9											2.5	1.8							10.4	8.8
320.944	42.6694	330.525	43.0314		160.877	35.0993	279.815	21.8543															1.7	0.9
368.047	39.4192	368.219	40.5035		249.63	38.4106	387.534	27.1523		2B	Control group	Experimental group											0.5	0.1						7B	Control group	Experimental group
473.843	45.9316	540.051	43.044		360.087	22.5166	490.378	23.8411		Preoperative	202.8	203.6																		Preoperative	0.15	0.14
576.999	35.8173	548.542	36.5385		487.573	28.4768	607.78	29.8013		Postoperative	250.3	214.2																		Postoperative	7.4	5.3
701.671	41.2465	682.623	41.2454		560.365	24.8344	791.496	26.1589			47.9	46.5																			0.11	0.13
748.602	36.912	738.963	36.1885		598.297	28.8079	939.752	31.1258			53.8	49.4																			2.2	3.9
796.795	40.5294	806.147	39.4456		680.772	25.8278	952.04	27.4834
996.395	38.0113	967.766	37.6481		839.312	30.4636	1216.9	39.7351		2C	Control group	Experimental group																		7C	Control group	Experimental group
1168.34	41.2746	1054.17	41.9906		952.04	27.4834	1318.94	37.7483		Preoperative	12.3	12.8																		Preoperative	500.5	498.6
1320.44	39.4766	1120.15	37.6573		1205.61	41.7219	1508.73	40.7285		Postoperative	11.6	12.1																		Postoperative	724.8	515.3
1415.85	40.5667	1158.82	41.2741		1259.44	36.0927	1601.49	37.4172			3.7	3.4																			88.2	94.8
1558.31	38.0451	1234.55	38.3871		1327.02	41.0596	1791.28	40.3974			2.6	2.9																			336.3	329.5
1759.68	46.7319	1358.36	38.3945		1369.36	37.7483	1918.9	29.4702
1891.47	36.9808	1406.21	39.8432		1468.2	41.0596	2008.06	32.1192		2D	Control group	Experimental group
1939.55	39.8753	1539.26	38.044		1501.05	36.755	2216.95	20.1987		Preoperative	23.8	23.5
2005.47	35.1805	1740.41	45.285		1579.12	41.0596	2266.17	22.1854		Postoperative	20.2	23.7
2063.07	38.0755	1796.35	37.698		1631.94	37.0861	2369.41	18.2119			6.4	6.9
2091.18	35.1856	1873.17	41.6785		1801.77	39.7351	2468.45	21.1921			5.3	6.1
2158.77	40.9729	1901.11	37.7043		1900.54	26.4901	2532.96	14.5695
2177.19	36.9981	1977.82	40.962		1989.29	29.8013	2669.53	22.1854
2263.82	42.7864	1976.96	35.5402		2052.6	25.1656	2861.53	21.5232
2329.63	37.3687	2063.59	41.3286		2131.47	28.1457	2939.86	42.053
2502.49	46.4152	2100.88	36.2706		2225.43	22.8477	3001.7	23.1788
2558.72	40.6355	2168.35	41.3349		2263.97	25.8278	3070.69	25.8278
2731.18	47.1519	2186.83	37.7215		2359.53	17.8808	3184.42	21.1921
2825.44	41.013	2282.87	42.7876		2438.2	21.1921	3242.72	24.8344
2892.57	43.9086	2330.03	39.8988		2501.31	16.8874	3295.34	21.1921
2948.91	38.8518	2483.5	46.7755		2858.99	42.3841	3333.67	24.5033
3025.67	42.4709	2549.25	40.9964		3024.07	19.5364	3415.75	22.1854
3082.36	39.5827	2711.79	44.9821		3110.82	26.1589	3611.82	31.457
3206.57	42.1203	2825.5	41.3745		3204.99	20.5298	3694.9	27.4834
3301.41	39.5959	2902.27	44.9935		3232.23	25.4967	3994.61	32.1192
3349.54	42.8518	2958.61	39.9367		3275.37	20.8609	4108.54	27.1523
3463.37	39.9671	3054.36	43.1955		3352.84	26.1589	4279.17	28.4768
3625.91	43.9528	3149.08	39.9482		3405.46	22.5166	4374.53	20.8609
3644.15	38.8937	3235.2	42.4835		3560.6	32.7815	4461.88	26.4901
3673.13	41.4255	3339.56	39.9596		3685.81	25.8278	4584.5	23.8411
3720.29	38.5368	3396.99	41.7703		3771.96	33.4437	4750.31	33.1126
3825.62	42.1576	3501.41	39.608		3794.74	29.1391	4852.56	30.7947
3862.86	36.7382	3616.16	42.5064		4013.78	33.7748	5030.26	37.0861
3911.11	40.717	3691.95	39.9809		4098.26	27.4834	5205.3	31.1258
3986.9	38.1914	3835.32	43.2425		4125.91	31.7881	5263.2	35.4305
4063.49	40.7261	3920.06	37.1031		4343.48	22.1854	5357.16	30.1325
4139.45	39.2849	3987.47	41.8059		4431.63	26.4901	5648.26	49.0066
4234.98	41.0979	4015.47	38.1931		4545.36	21.8543	5740.02	47.351
4367.97	38.9373	4082.71	41.8116		4804.21	44.0397	5848.54	51.3245
4463.67	41.8346	4139.4	38.9235		4878.8	37.4172	6000	48.6755
4653.86	40.0388	4263.55	41.0996		4946.79	41.7219
4778.24	43.6608	4367.91	38.5758		5196.42	29.1391
4853.92	40.4123	4435.04	41.4714		5284.77	33.1126
5017.55	51.2656	4501.31	38.9453		5387.61	29.8013
5131.66	50.1881	4559.02	42.5632		5624.09	55.6291
5237.57	57.4234	4672.96	40.4014		5697.68	50.6623
5332.64	56.3448	4768.66	43.2988		5766.46	53.6424
5363.45	70.443	4863.44	40.4129		5850.34	48.3444
5447.5	59.9661	5036.59	51.2667		6000	49.3377
5524.61	65.7539	5083.93	49.4623
5637.06	54.1944	5122.6	53.0791
5713.77	57.4521	5169.81	50.5518
5846.3	52.3998	5275.78	58.1486
6000	53.491	5361.1	55.6236
		5392.02	70.4447
		5456.97	59.6053
		5524.26	63.5852
		5580.78	59.6127
		5638.15	61.062
		5665.57	53.8347
		5713.65	56.7292
		5846.24	52.0384
		6000	52.7699
